# Supplementary material for: Blood Urea Nitrogen (BUN) is independently associated with mortality in critically ill patients admitted to ICU
Source: PLoS One. 2018 Jan 25;13(1):e0191697. doi: 10.1371/journal.pone.0191697 (PMC5784990; doi:10.1371/journal.pone.0191697)
Supplement: S1 File — (XLSX) [file pone.0191697.s001.xlsx]

## Sheet: Tabelle1
datID	BUN max d1	in-hospital mortality	long-term mortality	time to kaplan
32299
32303	40,06		1,0	26,00
32322
32390		,00	,0	24,00
32491
32493
32499	14,57	,00	,0	1,00
32503		,00	,0	417,00
32504		,00	,0	28,00
32506	17,09	,00	,0	27,00
32507		,00	,0	53,00
32508		,00	,0	66,00
32509
32510		,00	,0	2181,00
32512			1,0	3,00
32519
32523
32524	36,41	,00	,0	1469,00
32530
32531
32532
32536	14,85	,00	,0	2543,00
32544	16,53	,00	,0	1589,00
32545		,00	,0	2456,00
32549	11,76	,00	,0	3,00
32553	17,37	,00	,0	12,00
32557	52,66	,00	,0	1,00
32574
32576	16,25	,00	,0	2037,00
32584	20,17	,00	,0	131,00
32590	52,66	,00	,0	2530,00
32595	59,66	,00	,0	874,00
32600	24,65	,00	,0	9,00
32606
32607		,00	,0	20,00
32609	58,26	,00	,0	8,00
32613	11,76	,00	,0	438,00
32618	67,79	,00	,0	387,00
32620
32629	15,13	,00	,0	1,00
32630	12,61	,00	,0	2443,00
32637
32639	8,40	,00	,0	2537,00
32645
32647
32650	22,97	,00	,0	5,00
32657
32658		,00	,0	252,00
32660	12,04	,00	,0	1069,00
32666	61,06	,00	,0	126,00
32673
32680
32684	10,92	,00	,0	27,00
32685
32691	137,25	,00	,0	1407,00
32692	18,49	,00	,0	7,00
32693	16,25	,00	,0	11,00
32698	26,05	,00	,0	2533,00
32706
32711	9,80	,00	,0	1800,00
32712	18,77	,00	,0	5,00
32713	23,53	,00	,0	1280,00
32715	21,85	,00	,0	,00
32717	32,21	,00	1,0	420,00
32721	59,10	,00	,0	1,00
32730	14,01	,00	,0	261,00
32737
32744
32747
32756	12,61	,00	,0	5,00
32758
32770	1,40	1,00		,00
32772	20,45	,00	,0	188,00
32774	4,76	,00	,0	1,00
32775	14,57	,00	,0	2463,00
32776
32777		,00	,0	6,00
32781
32784
32785
32788	32,49	,00	,0	11,00
32798	18,21	,00	,0	1112,00
32803	11,76	,00	,0	2238,00
32809	10,08	,00	1,0	551,00
32813	9,80		1,0	1,00
32815
32823	33,33	,00	,0	2,00
32824	13,17	,00	1,0	1954,00
32825	17,65	,00	,0	2461,00
32828	18,77	,00	,0	4,00
32830	19,33	,00	,0	2530,00
32831	38,66	,00	,0	2342,00
32840	110,64	,00	,0	2361,00
32845	11,48	,00	,0	126,00
32848	11,76	,00	,0	1367,00
32850	56,86	,00	1,0	1551,00
32851	38,10	,00	,0	1987,00
32852	6,72	,00	,0	56,00
32858	35,01	,00	1,0	1003,00
32860			1,0	10,00
32861	133,61	,00	,0	1,00
32865	23,25	,00	1,0	1462,00
32867	83,75	,00	,0	2365,00
32871	53,22	,00	1,0	62,00
32878	13,45	,00	,0	2,00
32884	54,34	,00	,0	28,00
32885
32897	8,12	,00	,0	1474,00
32903	67,51	,00	,0	14,00
32904	7,00	,00	,0	12,00
32907
32908	8,12	,00	,0	2321,00
32917	211,20		1,0	4,00
32921	22,13	,00	,0	2446,00
32925	7,28	,00	,0	1,00
32927			1,0	25,00
32936
32939
32944
32945	16,25	,00	,0	274,00
32952
32955		,00	,0	2099,00
32957		,00	,0	637,00
32970	13,45	,00	,0	1056,00
32974
32978
32982
32990		,00		,00
32992
32998	18,49	,00	,0	2442,00
33005
33008	53,50	,00	,0	1339,00
33010
33013	21,57	,00	,0	9,00
33019	21,57	,00	,0	11,00
33021	7,84	,00	,0	767,00
33022	15,41	,00	,0	2520,00
33034	13,45	,00	,0	2366,00
33035	17,93	,00	,0	2520,00
33037	11,76	,00	,0	320,00
33045	28,29	,00	,0	2438,00
33049	51,26	,00	,0	2,00
33051	10,64	,00	,0	184,00
33052	7,56	,00	,0	597,00
33054		,00	,0	3,00
33068
33086
33087
33097	12,04	,00	,0	4,00
33100
33105	48,18	,00	,0	28,00
33106	74,51	,00	,0	2351,00
33112	28,29		1,0	2,00
33113	17,65	,00	,0	1287,00
33114	64,71		1,0	,00
33115	47,90	,00	1,0	213,00
33117	18,21	,00	,0	38,00
33119	8,12	,00	,0	2,00
33120		,00	,0	4,00
33127
33128
33132	41,18	,00	,0	2348,00
33135	8,12	,00	,0	3,00
33137	21,85	,00	,0	2454,00
33150	3,92	,00	1,0	649,00
33151
33158		,00	,0	1329,00
33161
33164	24,65	,00	,0	1227,00
33165				,00
33173	17,65	,00	,0	2374,00
33176	114,01	,00	,0	2490,00
33187
33190	46,22	,00	,0	19,00
33204	48,46	,00	,0	2,00
33205
33207	31,93	,00	,0	11,00
33218
33219	22,97	,00	,0	1121,00
33227	15,13	,00	,0	3,00
33236
33254	61,06		,0	2,00
33255	11,20	,00	,0	5,00
33261
33274	76,19			,00
33277	17,65	,00	1,0	518,00
33283	17,09	,00	,0	5,00
33287
33290	51,54	,00	1,0	1521,00
33303
33304
33309
33321	5,32	,00	,0	1329,00
33322	14,85	,00	,0	6,00
33324	19,61	,00	,0	2467,00
33327	6,72	,00	,0	1171,00
33330
33339	20,17	,00	,0	43,00
33340
33349
33350
33356	24,37	,00	,0	38,00
33365		,00	,0	53,00
33377		,00	,0	539,00
33382
33384	25,21	,00	,0	2016,00
33386
33405	11,20	,00	,0	151,00
33406	11,48	,00	,0	10,00
33417
33424
33426	12,04	,00	,0	292,00
33430	12,61	,00	,0	203,00
33438	154,90	,00	,0	341,00
33441
33445
33450		,00	,0	4,00
33451	51,26	,00	,0	3,00
33452
33455	52,94	,00	,0	881,00
33459
33461	27,45	,00	,0	2355,00
33462	42,58	,00	,0	134,00
33477
33479
33483
33486
33495	36,97	,00	,0	9,00
33497	36,69	,00		,00
33501
33509
33516
33518
33520	12,61	,00	,0	5,00
33527	10,08	,00	,0	3,00
33529
33530	44,26	,00	,0	27,00
33536		,00	,0	13,00
33541	19,89	,00	,0	567,00
33548	8,12	,00	,0	142,00
33551	55,74	,00	1,0	116,00
33555	11,20	,00	,0	1114,00
33563	65,55	,00		,00
33576
33579
33587	12,04	,00	,0	2257,00
33593
33601	26,61	,00	,0	3,00
33602
33605	28,85	,00	,0	48,00
33608	15,13	,00	,0	595,00
33613	16,25	,00	,0	11,00
33615		,00	,0	190,00
33619
33623		,00	,0	36,00
33636
33637	13,73	,00	,0	982,00
33638	28,85	,00	,0	2381,00
33646
33647	15,69	,00	,0	63,00
33662	19,33	,00	,0	4,00
33667
33670
33675	25,49	,00	,0	3,00
33679	32,21	,00	,0	1593,00
33680		,00		,00
33690	23,81	,00	,0	403,00
33691
33692	14,57	,00	1,0	571,00
33693	62,18	,00		,00
33719
33729
33735	16,81	,00	,0	2458,00
33736	80,67		1,0	1,00
33745			1,0	28,00
33750
33754	39,22	,00	1,0	58,00
33757
33760	13,17	,00	,0	1,00
33761	46,22	,00	,0	946,00
33764	7,28	,00	,0	4,00
33765	23,53	,00	,0	2401,00
33769	22,41	,00	,0	2,00
33770		,00	,0	1809,00
33774	15,69	,00	,0	8,00
33780	16,25	,00	,0	2483,00
33781	9,80	,00	,0	1709,00
33784		,00	,0	6,00
33786	8,40	,00	,0	1006,00
33788
33792	13,17	,00	,0	2481,00
33794
33795
33800
33805
33809	12,61	,00	,0	1425,00
33812
33819	15,13	,00	,0	1122,00
33821
33824	68,07	,00	,0	8,00
33825
33826	16,25	,00	,0	3,00
33827	28,29	,00	,0	1427,00
33829		,00	,0	925,00
33830	15,69	,00	,0	105,00
33837
33840	22,41		1,0	14,00
33843
33848	12,89	,00	,0	1983,00
33850		,00		,00
33852	40,34	,00	,0	48,00
33856
33868	12,61	,00	,0	356,00
33871
33873
33880	35,29	,00	,0	1895,00
33885		,00	,0	1412,00
33887	15,13	,00	,0	725,00
33889	14,57	,00	,0	55,00
33897	41,74	,00	,0	46,00
33898	66,39		1,0	1,00
33905	34,45	,00	,0	30,00
33916
33920	67,23	,00	1,0	2265,00
33922	103,36	,00	,0	149,00
33924
33929	2,80	,00	,0	8,00
33938		,00	,0	8,00
33943	16,25	,00	,0	2352,00
33947		,00	,0	2145,00
33954
33955
33964	55,18	,00	,0	15,00
33973	32,49	,00	,0	231,00
33976	21,29	,00	,0	9,00
33984	11,20	,00	,0	193,00
33995
34001
34002	30,81	,00	1,0	474,00
34007		,00	,0	667,00
34009	24,93	,00	,0	670,00
34014	75,63	,00	,0	93,00
34018
34019	30,25		1,0	,00
34022	16,25	,00	,0	1773,00
34028
34035
34046		,00	,0	2452,00
34054	20,73	,00	,0	9,00
34055
34059
34060
34062	21,57	,00	1,0	858,00
34063	15,13	,00	,0	7,00
34066	96,92	,00	,0	5,00
34072
34079		,00	,0	9,00
34088
34106	32,21	,00	,0	1,00
34113
34120	17,93	,00	,0	21,00
34121	15,13		1,0	10,00
34128	31,65	,00	,0	2186,00
34136
34139		,00	,0	152,00
34140	29,69	,00	,0	107,00
34151	21,01	,00	,0	14,00
34156	29,97	,00	,0	9,00
34161	10,92	,00	,0	2,00
34177	11,20	,00	,0	1944,00
34181	106,72	,00	,0	2141,00
34182	16,53	,00	,0	56,00
34200	19,89	,00	,0	1860,00
34204
34205	18,77	,00	,0	12,00
34215	18,49	,00	,0	4,00
34218	14,29	,00	,0	5,00
34219	68,63		1,0	1,00
34221	34,45	,00	,0	56,00
34224	20,17	,00	1,0	64,00
34234	22,13	,00	,0	28,00
34238	20,45	,00	,0	1397,00
34244	17,65	,00	1,0	1259,00
34246	11,20	,00	,0	1739,00
34247
34252	36,41		1,0	,00
34259
34263
34281
34282	28,85	,00	,0	2,00
34287
34291
34292
34293
34300
34303
34306
34308
34312
34325	76,47	,00	,0	43,00
34330		,00	,0	2288,00
34333	30,81	,00	1,0	1216,00
34337	17,65	,00	,0	2149,00
34338	54,62		1,0	,00
34343	13,17	,00	,0	599,00
34346	75,35	,00	1,0	1458,00
34349	34,17	,00	,0	1,00
34353
34357	20,45	,00	,0	2454,00
34358
34368	10,64	,00	,0	49,00
34373	39,50	,00	,0	5,00
34375
34378
34382	12,32	,00	,0	6,00
34383
34386	27,17	,00	,0	20,00
34389
34392	17,65	,00	,0	9,00
34398	19,61	,00	,0	9,00
34399	30,53	,00	,0	26,00
34402		,00	,0	1187,00
34404		,00	,0	1782,00
34405		,00	,0	4,00
34410
34414	86,55	,00	,0	535,00
34417
34419	39,22	,00	1,0	419,00
34421
34436
34444		,00	,0	1436,00
34451
34452
34458
34467
34472		,00	,0	483,00
34476	13,73	,00	,0	4,00
34479
34482	16,81	,00	,0	3,00
34488	23,25	,00	,0	40,00
34494	31,65	,00	,0	2,00
34497	7,56	,00	,0	52,00
34498	91,04	,00	1,0	2193,00
34505	13,17	,00	,0	17,00
34508	26,05		1,0	3,00
34511
34530
34536	99,44	,00	,0	623,00
34537
34538	17,37	,00	,0	2,00
34539
34540	77,03	,00	,0	13,00
34546
34559
34561
34563
34565		,00	,0	2305,00
34578	10,64	,00	,0	1855,00
34580		,00	,0	282,00
34581	13,17	,00	,0	366,00
34582		,00	,0	1380,00
34584	15,41	,00	1,0	1695,00
34587	27,45	,00	,0	2268,00
34589
34593	19,89	,00	,0	1884,00
34602	69,19	,00	1,0	2188,00
34603	21,57	,00		,00
34604
34607	11,20	,00	1,0	87,00
34611
34612
34613
34626
34630	5,32	,00		,00
34632	25,21	,00	1,0	1667,00
34639		,00	,0	2438,00
34642	49,30	,00	1,0	1669,00
34653		,00	1,0	83,00
34663	22,13	,00	,0	9,00
34671
34676	17,37	,00	,0	1152,00
34682		,00	,0	27,00
34695
34703
34706
34716
34720	15,69	,00	,0	5,00
34725		,00	1,0	187,00
34729	30,25		,0	33,00
34730			1,0	24,00
34737
34745	36,69	,00	,0	880,00
34746	66,39	,00	,0	10,00
34747
34751	13,45	,00	1,0	1522,00
34753	16,53	,00	,0	2424,00
34758
34759
34761		,00	,0	31,00
34773	22,69	,00	,0	28,00
34785	8,68	,00	,0	2238,00
34786
34788
34792
34798	33,05	,00	,0	3,00
34804	28,29	,00	,0	14,00
34805	14,01	,00	,0	2,00
34811
34827
34830	25,77	,00	,0	936,00
34838
34847	35,01	,00	,0	29,00
34857
34868
34870	36,69	,00	,0	4,00
34871		,00		,00
34872	78,99	,00	,0	295,00
34876	14,29	,00	,0	3,00
34878	33,61		1,0	11,00
34882	28,57	,00	,0	9,00
34886
34888			1,0	33,00
34898	8,40	,00	,0	1,00
34899	104,20		1,0	13,00
34901
34913		,00	,0	314,00
34964	24,93	,00	,0	1460,00
34967
34973
34974	9,52	,00	,0	10,00
34980			1,0	,00
34983	25,77	,00	,0	1,00
34995		,00	,0	113,00
35001
35003
35009
35015		,00	,0	6,00
35019		,00	,0	2026,00
35031	80,39	,00	,0	1826,00
35038	34,73		1,0	1,00
35044		,00	,0	65,00
35052
35053	17,65	1,00	1,0	94,00
35062	29,69	,00	,0	2430,00
35066	12,32	,00	,0	8,00
35067
35079
35084	150,98	,00	,0	73,00
35088
35094
35097	19,33	,00	,0	2005,00
35101	16,25	,00	,0	1766,00
35103	10,36	,00	,0	1711,00
35109	18,21	,00	,0	2426,00
35110	18,49	,00	,0	848,00
35111
35123	17,37	,00	,0	245,00
35124
35133
35135	30,53	1,00	1,0	4,00
35141
35145
35165	86,27	,00	,0	39,00
35166
35169
35180	11,20	,00	,0	203,00
35184
35187
35194	82,07	,00	,0	151,00
35200
35213
35218	61,90			,00
35221
35225	18,21	,00	,0	1,00
35233
35234
35242		,00	,0	4,00
35249
35261
35268		1,00	1,0	7,00
35272		,00	1,0	1912,00
35275	73,39	1,00	1,0	1,00
35283	40,90	,00	,0	20,00
35290
35291
35294	21,29	,00	,0	2224,00
35306
35309	91,32	,00	1,0	102,00
35313	39,22	,00	,0	17,00
35319
35321	12,61	1,00	1,0	1,00
35322	27,73	,00	,0	2599,00
35334	12,89	,00	,0	263,00
35341	14,29	,00	,0	2971,00
35344	24,09	1,00	1,0	1,00
35350	12,89	,00	,0	1,00
35378	13,45	,00	,0	9,00
35379
35380	70,31	,00	,0	1000,00
35390	11,48	,00	,0	18,00
35393	18,77	1,00	1,0	23,00
35396	16,81	,00	,0	7,00
35400		,00	,0	1,00
35412	35,01	,00	,0	3030,00
35414		,00	,0	140,00
35418	30,53	,00	,0	5,00
35424	6,16	,00	,0	4,00
35428	15,97	,00	,0	2312,00
35433	59,38	1,00	1,0	3,00
35435	30,25	1,00	1,0	4,00
35438	74,51	,00	,0	30,00
35441
35452	50,42	1,00	1,0	1,00
35462		,00	,0	2929,00
35467	17,37	,00	,0	2036,00
35475	8,68	,00	,0	3,00
35479	14,29	,00	,0	681,00
35480	12,04	,00	,0	785,00
35482
35489	27,73	,00	1,0	4,00
35498	99,72	,00	,0	2,00
35514
35517	15,13	,00	,0	76,00
35518	16,25	,00	,0	1712,00
35533
35535
35540	63,03	,00	,0	766,00
35549	8,12	,00	,0	1798,00
35551
35562	12,32	,00	,0	1763,00
35567	40,06	,00	1,0	1634,00
35572	40,06	,00	1,0	5,00
35577	11,76	,00	,0	1639,00
35581
35586	19,89	,00	,0	855,00
35589	38,38	,00	,0	,00
35591
35609		,00	,0	3019,00
35615	10,92	,00	,0	6,00
35619	17,09	,00	,0	2840,00
35621	21,01	,00	,0	1637,00
35624
35633	10,08	,00	,0	1180,00
35640	37,25	,00	,0	15,00
35645	14,29	,00	,0	3,00
35646	50,14	,00	,0	229,00
35648	6,44	,00	,0	906,00
35652	13,17	,00	,0	2101,00
35654	15,41	,00	1,0	918,00
35655
35656	19,89	,00	,0	2842,00
35660	13,73	,00	,0	383,00
35661	44,54	,00	,0	760,00
35663	10,92	,00	,0	3239,00
35667	98,60	,00	1,0	82,00
35670		1,00	1,0	38,00
35671	51,26	1,00	1,0	1,00
35673	43,70	,00	,0	3,00
35683		,00	,0	756,00
35692	9,80	,00	,0	3129,00
35700	3,92	,00	,0	1,00
35711	60,22	,00	1,0	557,00
35712	29,41	,00	,0	35,00
35716	23,25	,00	,0	756,00
35718	42,02	,00	,0	257,00
35727
35728
35740
35743
35751
35753
35754
35759
35766	40,90	,00	,0	7,00
35770	31,37	,00	,0	4,00
35774
35781	44,82	1,00	1,0	3,00
35782
35783
35784	9,52	,00	,0	2830,00
35786	10,36	,00	,0	2305,00
35787
35789
35796
35803	14,29	,00	,0	2339,00
35804	69,47	,00	,0	49,00
35807
35809	43,98	,00	,0	3087,00
35810	14,01	,00	,0	3208,00
35812
35825	10,92	,00	,0	3,00
35826	23,25	,00	,0	1736,00
35838	166,95	,00	,0	1367,00
35841	9,52	,00	,0	640,00
35843	19,89	,00	,0	1366,00
35852
35857	9,24	1,00	1,0	1,00
35858
35861
35865	7,84	,00	,0	1,00
35867	24,65	,00	,0	39,00
35874
35878
35882	44,54	,00	,0	7,00
35885	18,77	,00	,0	7,00
35886
35888
35890	75,63	,00	,0	23,00
35891	9,80	,00	,0	2761,00
35895	22,97	,00	,0	2333,00
35897	24,09	1,00	1,0	9,00
35911	10,64	,00	,0	45,00
35912	16,25	,00	,0	2054,00
35917	14,01	,00	,0	1098,00
35926	14,85	,00	1,0	2676,00
35932		,00	,0	2,00
35938	21,85	,00	,0	1287,00
35952	30,81	,00	,0	2507,00
35953
35963
35967
35969	13,73	,00	,0	4,00
35971	14,85	,00	,0	32,00
35976	12,32	,00	,0	61,00
35980	12,32	,00	,0	126,00
35981	25,77	,00	,0	2968,00
35982	29,69	,00	,0	3,00
35986	18,49	,00	,0	3122,00
35990	21,01	,00	,0	3258,00
35993	10,08	,00	,0	3285,00
35996	24,37	,00	,0	2,00
35998
36001	45,38	1,00	1,0	1,00
36004	18,49	,00	,0	29,00
36007	16,53	,00	,0	,00
36009	77,03	,00	,0	35,00
36023
36027	23,53	,00	,0	3199,00
36031	21,01	,00	,0	92,00
36034	17,93	1,00	1,0	,00
36041	17,37	,00	,0	3194,00
36049
36052	43,42	,00	,0	13,00
36055	14,57	,00	,0	3147,00
36064	17,37	,00	,0	1,00
36069	14,01	,00	,0	3162,00
36072	21,57	,00	,0	6,00
36074	10,08	,00	,0	614,00
36076	18,49	,00	,0	37,00
36078	19,89	,00	,0	26,00
36090	21,01	,00	1,0	1572,00
36095	38,10	,00	,0	865,00
36100
36101		,00	,0	3087,00
36105	13,73	,00	,0	3260,00
36111	14,01	,00	,0	2520,00
36112
36116	12,04	,00	,0	,00
36118	23,25	,00	,0	2,00
36126	187,68	1,00	,0	13,00
36128	75,07	,00	,0	1578,00
36135	13,17	,00	,0	395,00
36137	122,69	,00	,0	151,00
36140
36150	24,93	,00	,0	1,00
36156		,00	,0	1673,00
36163		1,00	1,0	4,00
36165	13,73	,00	,0	197,00
36166
36168	52,94	,00	1,0	814,00
36180	47,34	1,00	1,0	5,00
36181
36185	21,57	,00	,0	2316,00
36194	160,50	,00	,0	12,00
36200
36204	124,37	,00	,0	15,00
36208	19,61	,00	,0	22,00
36211	12,89	,00	,0	342,00
36226
36233
36237
36239	40,06	1,00	1,0	,00
36240	91,60	,00	,0	1,00
36246
36249	13,17	,00	,0	1170,00
36252	20,17	,00	,0	93,00
36253	7,00	,00	,0	3196,00
36255	166,95	,00	,0	12,00
36256	27,17	,00	1,0	25,00
36271	22,69	1,00	1,0	2,00
36272	23,53	1,00	1,0	23,00
36279	22,13	,00	,0	1,00
36288	23,25	,00	,0	26,00
36289	21,85	,00	1,0	146,00
36304	17,65	,00	,0	1,00
36420	12,61	,00	,0	2384,00
36424	10,08	,00	,0	7,00
36434	11,76	,00	,0	3239,00
36439	28,57	1,00	1,0	,00
36440
36441
36443	12,04	,00	,0	2843,00
36444	12,61	,00	,0	362,00
36447
36450	41,18	,00	,0	30,00
36453	25,49	,00	,0	2376,00
36456	40,06	,00	1,0	53,00
36465
36472
36476
36478	142,30	,00	,0	2470,00
36482	14,57	,00	,0	43,00
36488
36490
36491	44,54	,00	,0	9,00
36510	33,05	1,00	1,0	2,00
36515	46,22	,00	,0	3234,00
36517	49,30	,00	,0	785,00
36521	28,57	,00	,0	8,00
36532	79,27	,00	,0	53,00
36534	9,80	,00	,0	2870,00
36542	80,11	,00	,0	1,00
36546	11,20	,00	,0	2210,00
36547	14,57	,00	,0	1,00
36548	9,80	1,00	1,0	1,00
36553	8,68	,00	,0	3126,00
36557	44,54	,00	1,0	195,00
36563	175,91	1,00	1,0	13,00
36571		1,00	1,0	10,00
36574
36594
36600	8,96	,00	,0	2914,00
36606	21,57	,00	,0	12,00
36609
36621	22,69	,00	,0	9,00
36629	71,43	1,00	1,0	5,00
36637
36641
36642
36643	10,36	,00	,0	2468,00
36647	18,21	1,00	1,0	4,00
36653	7,84	,00	,0	2328,00
36658		,00	,0	2925,00
36660	13,17	,00	1,0	1233,00
36665	73,67	,00	,0	776,00
36686	10,92	,00	,0	2835,00
36697	85,15	1,00	1,0	23,00
36700		1,00	1,0	4,00
36707
36711
36722	10,08	,00	,0	1626,00
36731	16,25	,00	,0	2941,00
36735	17,65	1,00	1,0	5,00
36741
36757		,00	,0	2857,00
36758
36763	31,93	,00	,0	408,00
36765	24,93	,00	,0	920,00
36773
36777
36782
36786
36787		,00	,0	3116,00
36788
36789	20,17	,00	,0	1028,00
36797	12,89	,00	1,0	204,00
36802		,00	,0	17,00
36804
36812
36819	26,05	,00	,0	94,00
36838	28,57	,00	,0	7,00
36862	16,53	,00	,0	116,00
36872
36875
36880
36882
36894		1,00	1,0	,00
36900	59,10	1,00	1,0	6,00
36903
36905
36908	28,85	,00	,0	1368,00
36913
36928	104,76	,00	,0	2443,00
36934	33,61	,00	1,0	2229,00
36935	16,81	,00	,0	1393,00
36937	14,01	,00	,0	250,00
36940	59,66	1,00	1,0	10,00
36950
36952	35,01	,00	,0	955,00
36955
36959
36967	82,35	,00	,0	2,00
36983	21,57	,00	,0	4,00
36993	9,80	,00	,0	3105,00
36995
36998	29,41	,00	,0	3049,00
37019	9,52	,00	,0	3127,00
37026	129,69	1,00	1,0	1,00
37028	18,77	,00	,0	338,00
37030	82,35	,00	,0	92,00
37036	26,89	,00	,0	49,00
37040
37044	8,68	,00	,0	1,00
37047	8,96	,00	,0	2675,00
37053	31,37	,00	,0	3017,00
37056
37060
37063	24,09	,00	1,0	2866,00
37069	10,08	,00	,0	21,00
37070
37076	9,80	,00	,0	6,00
37079	19,33	,00	,0	3128,00
37085
37086
37090
37097	203,36	,00	1,0	1861,00
37110	56,58	1,00	1,0	27,00
37111
37112	124,93	,00	,0	950,00
37113
37120	81,51	1,00	1,0	20,00
37125	20,17	,00	1,0	96,00
37132	27,73	,00	1,0	1097,00
37133
37144	28,85	,00	,0	99,00
37148	30,81	,00	1,0	102,00
37151		,00	,0	874,00
37155
37159
37165		,00	,0	1,00
37167	17,93	,00	1,0	927,00
37170
37176	38,38	,00	,0	28,00
37180
37183	14,29	,00	,0	2,00
37191	81,51	1,00	1,0	15,00
37198
37200
37204	19,61	,00	,0	2275,00
37206	24,93	1,00	1,0	1101,00
37207	3,64	,00	,0	1,00
37223		,00	1,0	3018,00
37229
37234
37236	12,04	1,00	1,0	,00
37241
37245
37247
37251	107,28	,00	1,0	166,00
37254	32,21	,00	,0	12,00
37259	25,77	,00	,0	109,00
37260	73,11	1,00	1,0	,00
37263	53,78	,00	,0	224,00
37281
37289	8,12	,00	,0	3037,00
37295
37307
37317		,00	,0	15,00
37319	67,51	1,00	,0	9,00
37324	87,11	,00	,0	5,00
37339	68,91	,00	,0	38,00
37346
37347	12,32	,00	,0	3033,00
37351
37354
37357
37364		,00	,0	486,00
37366	40,34	,00	,0	21,00
37374	122,41	,00	,0	4,00
37376
37378
37379	6,72	,00	,0	2906,00
37386	56,02	,00	,0	13,00
37396	14,01	,00	,0	497,00
37397	23,81	,00	,0	2,00
37407
37410
37419	27,73	,00	1,0	284,00
37420
37421
37426
37427
37428
37429	19,61	,00	,0	901,00
37430	15,41	,00	,0	941,00
37431
37444
37445	54,62	,00	,0	3147,00
37451	16,81	1,00	1,0	2,00
37457	17,37	1,00	1,0	1,00
37460	63,87	,00	,0	5,00
37463
37466	10,64	,00	,0	2752,00
37478
37484	10,64	,00	,0	30,00
37490	15,69	,00	,0	2406,00
37502	94,12	,00	,0	1,00
37503	26,89	1,00	1,0	19,00
37504	13,73	,00	1,0	1981,00
37505	33,33	,00	,0	862,00
37507	13,73	,00	,0	3028,00
37509
37512	20,45	,00	,0	559,00
37517	33,61	,00	,0	1,00
37521	14,29	,00	,0	2047,00
37523
37525
37526	10,92	,00	,0	2,00
37529
37530	10,64	,00	,0	7,00
37536	60,78	,00	,0	1,00
37539	53,22	,00	,0	17,00
37541		1,00	1,0	15,00
37542
37544			1,0	142,00
37547	57,14	1,00	1,0	1,00
37554		1,00	1,0	45,00
37561	10,08	,00	,0	2835,00
37566	54,34	,00	1,0	73,00
37572	14,01	,00	,0	7,00
37578	15,69	,00	,0	1599,00
37579	11,48	,00	,0	641,00
37599
37603	19,05	,00	,0	244,00
37605
37611
37614
37619
37624
37632		,00	,0	39,00
37636
37641	16,81	,00	,0	3125,00
37661
37663	15,69	,00	,0	2545,00
37666	79,27	,00	,0	1,00
37668
37673
37686	35,57	1,00	1,0	12,00
37704	9,80	,00	,0	1860,00
37706	18,77	,00	,0	5,00
37715
37735
37738	13,45	,00	,0	4,00
37740	17,37	1,00	1,0	47,00
37744	12,04	,00	,0	2736,00
37752
37753	7,28	,00	,0	1,00
37757	82,07	,00	,0	2566,00
37763
37768	53,50	1,00	1,0	33,00
37773	11,20	,00	,0	2762,00
37782
37804	28,29	1,00	1,0	,00
37806		,00	,0	7,00
37815	10,64	,00	,0	756,00
37832
37835	16,81	,00	,0	5,00
37836	7,00	,00	,0	4,00
37840
37841
37853	32,21	,00	1,0	73,00
37857	51,54	,00	,0	34,00
37858	28,01	,00		,00
37868	11,48	,00	,0	3005,00
37873
37874	10,92	,00	,0	2391,00
37881	15,97	,00	,0	2742,00
37892	13,73	,00	,0	244,00
37896	11,20	,00	,0	658,00
37898	13,73	,00	,0	681,00
37899	10,64	,00	,0	8,00
37901
37905	19,89	,00	,0	2,00
37913	8,40	,00	,0	36,00
37936	11,20	,00	,0	2,00
37942		,00	,0	,00
37944
37953
37957	35,57	1,00	1,0	4,00
37964	12,89	,00	,0	3000,00
37967
37969	77,87	,00	,0	9,00
37972	29,41	1,00	1,0	5,00
37974
37977	52,94	1,00	1,0	2,00
37988
37991	17,65	1,00	1,0	9,00
37992	87,39	,00	,0	422,00
38005	16,81	,00	,0	228,00
38017	16,25	,00	1,0	2290,00
38020
38025	8,96	,00	,0	2133,00
38030	32,21	,00	,0	361,00
38036
38041	11,76	,00	,0	3024,00
38043
38055		,00	,0	18,00
38058
38061	10,36	,00	,0	201,00
38072		,00	,0	,00
38073	13,17	,00	,0	68,00
38074	8,40	,00	,0	5,00
38078	18,77	,00	,0	2867,00
38089	12,32	,00	,0	2684,00
38099	23,81	,00	,0	3,00
38100	13,45	,00	,0	32,00
38102
38115	9,80	,00	,0	3037,00
38118	16,81	,00	,0	2533,00
38131	19,89	,00	,0	1182,00
38134
38137	73,95	1,00	1,0	1,00
38148	15,69	,00	,0	3,00
38164	15,69	,00	,0	10,00
38168	23,25	,00	,0	3,00
38169	56,30	1,00	1,0	18,00
38172
38180	21,85	,00	,0	1151,00
38181	13,73	,00	,0	5,00
38182	10,92	,00	,0	2903,00
38188	41,46	1,00	1,0	3,00
38189	15,13	,00	1,0	519,00
38190	111,76	,00	,0	3084,00
38201
38205
38215	59,10	,00	,0	1,00
38217	15,41	,00	,0	1638,00
38219	19,61	,00	,0	10,00
38230	16,81	,00	,0	17,00
38247
38253	11,76	,00	,0	2674,00
38256
38266	21,01	,00		,00
38287	26,05	,00	,0	14,00
38290	25,77	,00	1,0	32,00
38295	22,13	,00	,0	5,00
38298	124,65	,00	,0	2580,00
38300		1,00	1,0	44,00
38302
38305	12,32	,00	,0	2,00
38310	16,53	,00	,0	566,00
38322	11,76	,00	,0	1331,00
38333
38357	48,74	,00	,0	2423,00
38362
38365	37,25	,00	1,0	1892,00
38367	83,75	1,00	1,0	49,00
38370	18,21	,00	,0	2486,00
38379
38388
38392	5,60	,00	,0	2983,00
38401	13,17	,00	,0	2952,00
38405		,00	,0	62,00
38412
38416	23,25	1,00	1,0	2,00
38418	20,45	,00	,0	299,00
38425	10,92	,00	1,0	14,00
38432
38441
38457	77,87	1,00	1,0	3,00
38462		1,00	1,0	1,00
38463
38465
38477
38481
38482	29,69	,00	,0	1301,00
38490	12,89	,00	,0	29,00
38496	7,28	,00	,0	2441,00
38501	31,65	1,00	1,0	19,00
38503
38506	22,41	,00	,0	2042,00
38507	21,57	,00	,0	1821,00
38512
38515	7,84	,00	,0	3,00
38516	31,93	1,00	1,0	,00
38518
38520	22,69	,00	,0	42,00
38522	121,01	,00	,0	111,00
38524
38527		,00	1,0	25,00
38531		,00	,0	3,00
38533	16,25	,00	,0	1829,00
38540	72,27	1,00	1,0	23,00
38548
38556
38562	18,77	,00	,0	2926,00
38567	10,92	,00	,0	1,00
38569	162,46	1,00	1,0	,00
38572	31,93	,00	,0	2921,00
38573	21,57	,00	,0	6,00
38583
38596	40,62	,00	,0	1,00
38611	36,41	,00	,0	1,00
38612	13,17	,00	,0	1988,00
38615
38635	22,13	,00	,0	4,00
38636
38649	26,33	,00	,0	305,00
38651	23,53	1,00	1,0	7,00
38659	7,00	,00	,0	14,00
38661		,00	,0	2284,00
38662
38667	125,21	,00	,0	9,00
38670	22,69	,00	1,0	1540,00
38674	53,22	,00	,0	1415,00
38677	9,80	,00	,0	3098,00
38694	76,75	,00	,0	101,00
38708	48,46	,00	,0	23,00
38712
38716	104,48	,00	1,0	26,00
38720		,00	,0	1,00
38726	58,82	,00	,0	1156,00
38743	13,45	,00	,0	1884,00
38754	15,69	1,00	1,0	3,00
38762
38767		1,00	1,0	18,00
38771	45,38	1,00	1,0	6,00
38772	11,48	,00	,0	1878,00
38777
38789
38795	35,29	,00	,0	2886,00
38800	18,49	,00	,0	2907,00
38806	77,31	1,00	1,0	18,00
38814	43,14	,00	,0	2794,00
38816	46,22	,00	,0	939,00
38829
38833
38842
38851	44,82	,00	1,0	1760,00
38854	32,77	,00	,0	728,00
38858
38859
38862
38867	12,61	,00	,0	5,00
38874	20,17	,00	,0	5,00
38885	131,93	,00	1,0	1,00
38886
38892
38894	14,57	,00	,0	2982,00
38895	10,36	,00	,0	858,00
38899
38910
38913	43,70	,00	,0	54,00
38918	4,48	,00	,0	3081,00
38919	13,45	,00	,0	95,00
38922	57,14	1,00	1,0	5,00
38931
38938	38,94	,00	1,0	449,00
38939
38950	17,09	,00		,00
38951
38952	15,41	,00	,0	1059,00
38955
38960	12,04	,00	,0	171,00
38963
38965	29,97	,00	,0	78,00
38967
38980	24,09	,00	,0	462,00
38983
38988
38992
38999	15,41	,00	,0	163,00
39002
39010	35,85	1,00	1,0	,00
39019
39025		1,00	1,0	9,00
39032	9,52	,00	,0	177,00
39034	64,43	,00	,0	13,00
39040	17,93	,00	,0	1885,00
39059
39060	70,87	,00	1,0	56,00
39061	12,61	,00	,0	2042,00
39068
39072	65,27	,00	,0	5,00
39073	14,85	,00	,0	1408,00
39079	24,65	,00	,0	2677,00
39084	50,98	1,00	1,0	2,00
39085
39088		,00	,0	281,00
39094	85,43	1,00	1,0	1,00
39096	33,89	1,00	1,0	8,00
39108
39126	53,22	,00	,0	44,00
39153
39157	7,56	,00	,0	246,00
39159
39163		1,00	1,0	21,00
39164
39173	54,34	,00	,0	5,00
39176
39179	88,52	1,00	1,0	8,00
39183	10,92	,00	,0	2538,00
39187	20,73	,00	,0	1238,00
39200
39219	83,19	1,00	1,0	1,00
39220
39226	34,45	,00	,0	1,00
39228
39233
39234	7,28	,00	,0	3,00
39239	18,49	,00	,0	1074,00
39240		,00	,0	2948,00
39241
39250	11,20	,00	,0	7,00
39270	7,84	,00	,0	2594,00
39274	14,29	,00	,0	7,00
39283
39288
39289	63,87	,00	1,0	57,00
39290	13,17	,00	,0	1,00
39297	10,92	,00	,0	2432,00
39310
39312
39315	71,15	,00	,0	3,00
39319	26,89	,00	,0	682,00
39329	26,89	1,00	1,0	4,00
39330		,00	,0	8,00
39332	4,76	,00	,0	3,00
39335
39336	9,80	,00	,0	2072,00
39338	45,94	,00	1,0	290,00
39340		,00	,0	1228,00
39345	18,21	,00	1,0	874,00
39350	23,25	,00	,0	7,00
39352
39356	34,17	,00	1,0	1,00
39359
39362	20,45	,00	,0	4,00
39369	18,77	,00	,0	904,00
39375	16,81	,00	,0	2304,00
39380	25,77	,00	,0	1,00
39384
39388
39410	14,29	,00	,0	2422,00
39413
39425	5,60	,00	,0	1104,00
39427
39431
39437	20,17	,00	,0	2763,00
39447
39450
39455	15,41	,00	,0	1644,00
39459	17,93	,00	,0	3,00
39460	28,29	,00	,0	578,00
39464
39473	14,29	,00	,0	37,00
39476
39477	13,17	,00	,0	907,00
39481
39489
39491
39492	43,14	1,00	1,0	11,00
39494
39512	3,92	,00	,0	1045,00
39519
39523
39531		1,00	1,0	12,00
39538	11,20	,00	,0	2,00
39549
39550	14,57	,00	,0	2951,00
39551	38,38	,00	1,0	43,00
39552	1,12	,00	,0	1042,00
39553		,00	,0	34,00
39570	14,29	,00	,0	3,00
39571
39573	14,85	,00	,0	1641,00
39575
39578
39581
39588
39600
39602	9,24	,00	1,0	1726,00
39608
39609	31,65	,00	1,0	38,00
39616	38,38	,00	,0	3,00
39627	15,97	,00	,0	,00
39643	21,57	,00	,0	6,00
39644
39645	63,03	,00	,0	1358,00
39652	217,37	,00	,0	2842,00
39655
39656
39660	17,93	,00	,0	7,00
39662	13,73	,00	,0	9,00
39669		1,00	1,0	9,00
39670
39675	10,08	,00	,0	491,00
39677	17,65	,00	,0	262,00
39680		,00	,0	3017,00
39691	10,36	,00	,0	1146,00
39694
39700		1,00	1,0	13,00
39702	9,52	,00	,0	25,00
39704	36,41	,00	,0	2806,00
39705		,00	,0	1989,00
39716	148,46	1,00	1,0	68,00
39723
39731	61,90	,00	,0	10,00
39736
39737	46,50	,00	1,0	67,00
39740	19,89	,00	,0	5,00
39742
39744
39755		1,00	1,0	19,00
39759	14,01	,00	,0	281,00
39764	19,05	,00	,0	6,00
39781	17,37	,00	,0	2455,00
39794
39804	15,13	,00	,0	19,00
39810	73,11	1,00	1,0	8,00
39814	20,17	,00	,0	249,00
39820	10,08	,00	,0	2195,00
39822
39826	57,98	,00	,0	2432,00
39832
39848	29,13	,00	,0	17,00
39851	14,29	,00	,0	193,00
39852	17,93	,00	,0	2230,00
39854	18,77	,00	,0	113,00
39855	23,25	,00	,0	1370,00
39871
39878	24,93	,00	,0	2274,00
39882	18,49	,00	,0	5,00
39898
39914	26,89	1,00	1,0	1,00
39921	10,92	,00	,0	236,00
39922	61,62	1,00	1,0	19,00
39925	11,76	,00	,0	1888,00
39930	12,61	,00	,0	985,00
39946
39952	91,88	1,00	1,0	,00
39953	107,28	,00	,0	1468,00
39957	40,06	,00	1,0	9,00
39958	22,97	,00	,0	3,00
39961	41,18	,00	,0	2584,00
39963	8,40	,00	,0	253,00
39979	25,21	,00	,0	16,00
39980
39983
39987	17,37	,00	,0	2227,00
39989	34,73	,00	,0	4,00
39994	175,35	,00	,0	1970,00
39995	11,20	,00	,0	2919,00
39998	114,85	1,00	1,0	11,00
40004
40014	184,87	1,00	1,0	60,00
40023
40025	24,37	,00	,0	2129,00
40026	28,29	,00	,0	619,00
40028
40044
40050	28,85	1,00	1,0	2,00
40053	9,52	,00	,0	442,00
40071	9,52	,00	,0	1881,00
40072	7,28	,00	,0	2850,00
40080
40092	14,01	,00	,0	3,00
40093	49,30	,00	,0	6,00
40094	29,13	,00	,0	2,00
40098	131,65	1,00	1,0	14,00
40103	22,13	1,00	1,0	8,00
40107		,00	,0	1113,00
40108
40109
40112
40114	8,96	,00	,0	5,00
40120	26,05	1,00	1,0	2,00
40124	5,60	,00	,0	1739,00
40134	128,29	1,00	1,0	11,00
40139		,00	,0	2912,00
40148	49,58	,00	,0	2866,00
40154	81,23	,00	,0	1963,00
40155	25,49	,00	1,0	1694,00
40158
40172
40181	30,25	,00	,0	9,00
40185	15,41	,00	,0	1953,00
40199	18,49	,00	,0	22,00
40202	13,45	,00	,0	2932,00
40203
40208	6,16	,00	,0	91,00
40214	13,17	,00	,0	1,00
40230	13,17	,00	,0	1383,00
40232	26,89	,00	,0	2161,00
40238		,00	1,0	186,00
40243	12,32	,00	1,0	2027,00
40247	46,50	,00	,0	5,00
40253	29,41	,00	,0	2,00
40256		,00	,0	2075,00
40263	87,39	1,00	1,0	1,00
40264	14,01	,00	,0	2934,00
40272	48,18	,00	,0	18,00
40294
40301	29,97	,00	,0	2626,00
40303	56,30	,00	,0	515,00
40316	36,97	,00	,0	2851,00
40318	82,07	,00	,0	66,00
40319	20,73	,00	,0	1,00
40321	16,81	,00	,0	1977,00
40329	51,26	,00	,0	67,00
40344	17,65	,00	,0	2996,00
40347		1,00	1,0	10,00
40348	19,61	,00	,0	35,00
40351	86,27	,00	,0	51,00
40353	27,17	,00	,0	2044,00
40365
40366	41,74	1,00	1,0	1,00
40367	36,13	,00	1,0	92,00
40393	17,93	1,00	,0	11,00
40401
40407	22,97	,00	,0	1971,00
40417	6,72	,00	,0	1999,00
40429	12,04	,00	,0	228,00
40430	30,81	,00	,0	2,00
40442
40452	10,64	,00	,0	2631,00
40457
40458	21,29	,00	,0	2430,00
40471	10,92	,00	,0	229,00
40480	41,74	,00	,0	1583,00
40484	49,86	,00	,0	71,00
40493	28,57	,00	,0	5,00
40501	95,24	,00	1,0	291,00
40515	9,52	,00	,0	2030,00
40521	10,92	,00	,0	630,00
40522
40526
40528	12,61	,00		,00
40539
40551
40570	20,17	,00	,0	2212,00
40577
40578
40579
40601	19,61	,00	1,0	28,00
40604	29,97	,00	1,0	291,00
40614
40617
40624	62,46	1,00	1,0	2,00
40625	23,25	,00	,0	958,00
40627	21,01	,00	,0	13,00
40630
40647	77,31	,00	,0	32,00
40653
40660
40672
40674
40676	45,38	,00	1,0	133,00
40687	11,48	,00	,0	1358,00
40691	18,49	,00	,0	2216,00
40727
40739	31,09	,00	,0	1280,00
40749
40750
40756	10,36	,00	,0	490,00
40757	13,45	,00	,0	2879,00
40759	13,45	,00	,0	14,00
40763	62,75	,00	,0	27,00
40765	14,01	,00	,0	1356,00
40775	13,73	,00	,0	1,00
40777	20,73	,00	,0	2954,00
40782
40785	7,28	,00	,0	516,00
40803	49,58	1,00	1,0	14,00
40805	10,64	,00	1,0	2497,00
40807	12,32	,00	,0	2,00
40811
40814	15,41	1,00	1,0	8,00
40819	50,98	,00	1,0	29,00
40828
40830	35,29	,00	1,0	2012,00
40835
40838	63,59	,00	,0	27,00
40844	15,97	,00	,0	2377,00
40845
40848	10,92	,00	,0	400,00
40854	11,20	,00	,0	2937,00
40863
40871
40884	38,66	,00	,0	556,00
40888	20,73	,00	,0	799,00
40898	14,01	,00	,0	8,00
40899
40904
40912	19,61	,00	,0	2836,00
40916	8,68	,00	,0	651,00
40920	51,54	,00	1,0	1728,00
40939	99,44	,00	,0	153,00
40945	29,69	,00	1,0	2354,00
40959	5,32	,00		,00
40961	16,25	,00	,0	1,00
40967	12,04	,00	1,0	1263,00
40969	9,80	,00	1,0	625,00
40976
40978	38,94	1,00	1,0	1,00
40987	52,10	,00	,0	9,00
40989	12,61	,00	,0	2,00
40990
40991	13,73	,00	,0	817,00
40996	10,36	,00	,0	34,00
40998	12,32	,00	,0	1325,00
41011
41017
41019	11,20	,00	,0	3,00
41037	24,93	,00	,0	1250,00
41039	11,48	1,00	1,0	1,00
41045	17,09	,00	1,0	1343,00
41061	21,29	,00	1,0	98,00
41063	46,78	,00	,0	1,00
41065	20,17	,00	,0	2876,00
41073	18,49	,00	,0	2703,00
41075
41085
41086	24,65	,00	,0	2850,00
41092	18,77	,00	,0	2897,00
41099	15,13	,00	,0	2890,00
41101	24,09	,00	1,0	100,00
41104	12,89	,00	,0	2915,00
41109	18,21	,00	,0	146,00
41114		,00	,0	10,00
41119
41121	13,45	,00	,0	4,00
41126	32,49	,00	,0	1467,00
41128	10,64	,00	,0	62,00
41137	15,41	,00	,0	4,00
41145
41160
41164
41174	12,89	1,00	1,0	1,00
41178	50,70	,00	,0	378,00
41182	41,74	,00	,0	2876,00
41183	19,33	,00	,0	2,00
41198	34,17	,00	1,0	91,00
41201
41211
41216
41219
41238
41240
41242	8,96	,00	,0	1683,00
41246		,00	,0	6,00
41247	25,21	,00	,0	75,00
41248	14,85	,00	,0	1852,00
41252	21,57	,00	,0	438,00
41255	23,25	1,00	1,0	8,00
41260	19,61	,00	,0	2153,00
41262
41267	43,98	,00	,0	796,00
41270	22,97	1,00	1,0	,00
41275
41302
41313	14,29	,00	,0	2351,00
41321	16,53	,00	,0	2619,00
41328	11,48	,00	,0	1699,00
41333
41341
41342	116,53	,00	,0	574,00
41343		,00	,0	7,00
41344	22,97	,00	,0	6,00
41354		,00	,0	2203,00
41365	24,65	,00	,0	2779,00
41366	25,77	,00	,0	70,00
41368	14,57	,00	,0	1758,00
41369
41377
41378
41383
41387	26,33	,00	,0	2401,00
41404
41407
41414	14,57	,00	,0	739,00
41417	20,73	,00	,0	4,00
41426	40,34	,00	,0	7,00
41433
41440
41443
41450	27,17	,00	,0	1408,00
41455
41459	10,92	,00	,0	7,00
41460	40,06	,00	,0	469,00
41478	48,46	1,00	1,0	2,00
41481	21,29	,00	,0	726,00
41485	26,89	,00	,0	2,00
41486
41490	68,63	,00	1,0	2327,00
41496
41506
41509		,00	,0	25,00
41510		,00	,0	2128,00
41520
41521		,00	,0	2895,00
41526	5,32	,00	,0	3,00
41537
41538
41539
41540
41542	34,73	1,00	1,0	1,00
41546		1,00	1,0	38,00
41547	14,29	,00	,0	3,00
41552	79,83	,00	,0	386,00
41555	61,34	,00	,0	577,00
41563	26,05	,00	,0	234,00
41568
41569	32,49	,00	,0	1408,00
41571	9,80	,00	,0	4,00
41574	14,29	,00	,0	1163,00
41588	13,45	,00	,0	1983,00
41591	12,89	,00	,0	443,00
41598
41600	15,41	,00	,0	2596,00
41604
41607
41621
41622	19,05	1,00	1,0	8,00
41623
41631	34,45	,00	,0	25,00
41637	19,61	,00	,0	55,00
41640	15,13	,00	,0	2866,00
41641	15,69	,00	,0	2462,00
41642
41643	33,05	,00	1,0	5,00
41646	12,04	,00		,00
41649
41658	14,85	1,00	1,0	3,00
41675	15,41	,00	,0	2850,00
41681	11,76	,00	,0	106,00
41684	7,56	,00	,0	1343,00
41694
41699
41703	9,24	,00	,0	1211,00
41711
41712	11,48	,00	1,0	2379,00
41713	17,09	,00	,0	366,00
41724
41726		,00	,0	29,00
41732	17,93	,00	,0	13,00
41735		,00	,0	1251,00
41740	64,43	,00	,0	211,00
41743	11,48	,00	,0	2756,00
41746
41753	18,49	,00	,0	13,00
41754	3,08	,00	,0	513,00
41758		1,00	1,0	6,00
41759
41761	12,04	,00	,0	2792,00
41762	24,93	,00	,0	2840,00
41772	53,78	,00	,0	772,00
41793	8,12	,00	,0	,00
41795	40,06	,00	,0	2661,00
41798	15,13	,00	,0	1396,00
41800
41803	39,22	,00	1,0	175,00
41806	43,70	,00	,0	53,00
41810
41825
41826	15,69	,00	,0	2125,00
41832
41845	71,99	,00	,0	42,00
41847
41854	19,05	,00	,0	71,00
41858
41859
41861	23,53	,00	1,0	344,00
41868	21,29	,00	,0	2,00
41870	6,72	,00	,0	1208,00
41883	70,31	,00	1,0	172,00
41887
41888
41892		,00	,0	27,00
41907	35,57	,00	,0	6,00
41908
41912	15,13	,00	,0	1119,00
41915
41918		,00	,0	18,00
41920		,00	,0	10,00
41929	41,46	1,00	1,0	1,00
41930
41931		,00	,0	1986,00
41936
41941	17,65	,00	,0	24,00
41955	11,76	,00	,0	2892,00
41961
41966	40,90	,00	,0	2867,00
41968	46,78	,00	,0	336,00
41971	13,73	,00	,0	2363,00
41972	11,76	,00	,0	1,00
41976	18,21	,00	,0	17,00
41984
41987	15,69	1,00	1,0	,00
41990	17,37	,00	1,0	30,00
41995
42010	8,96	,00	,0	2836,00
42013	9,52	,00		,00
42016	15,69	,00	,0	2,00
42024
42025	24,93	,00	,0	2547,00
42031	87,96	,00	,0	544,00
42035	126,33	1,00	1,0	11,00
42036	7,56	,00	,0	84,00
42048	33,05	,00	,0	2700,00
42061	10,64	,00	,0	2565,00
42067	23,25	,00	,0	4,00
42069		,00	,0	3,00
42075
42076	24,09	,00	,0	1011,00
42088	12,89	1,00	1,0	,00
42109	9,24	,00	,0	7,00
42113	6,44	,00	,0	2,00
42119		,00	1,0	160,00
42122	22,41	,00	1,0	1204,00
42124
42129
42132		,00	,0	15,00
42150	11,76	,00	,0	2721,00
42151		1,00	1,0	22,00
42160	28,29	1,00	1,0	1,00
42161
42166
42179	22,13	,00	,0	697,00
42193	22,41	,00	,0	279,00
42194
42195	12,32	,00	,0	2831,00
42197
42198	25,49	,00		,00
42200	41,74	1,00	1,0	,00
42205	43,70	,00	,0	126,00
42207		,00	,0	1645,00
42210
42215
42226
42235
42239		,00	,0	2416,00
42245	50,98	,00	,0	2053,00
42256	10,64	,00	,0	37,00
42259	24,37	,00	,0	1538,00
42272	14,57	,00	,0	1251,00
42274
42281
42292
42296
42305
42309	25,77	,00	,0	145,00
42310
42319	40,90	,00	,0	1903,00
42323
42330	31,37	1,00	1,0	4,00
42331	35,85	,00	,0	2868,00
42334	11,76	,00	,0	128,00
42338	45,94	,00		,00
42353	21,57	,00	,0	518,00
42358	14,29	,00		,00
42359	28,57	,00	,0	1992,00
42361	13,45	,00	,0	8,00
42365	117,09	1,00	1,0	4,00
42371
42375	14,01	,00	,0	2774,00
42376
42382
42395	61,34	,00	,0	9,00
42406	15,97	,00		,00
42413	18,49	,00	,0	2401,00
42414	21,29	,00	,0	13,00
42418
42421	57,42	,00	,0	21,00
42423	51,26	1,00	1,0	1,00
42435
42439	10,36	,00	,0	2784,00
42444	33,89	,00	,0	139,00
42454	18,77	,00	,0	371,00
42457
42461	14,29	,00	,0	1068,00
42468	101,68	,00	,0	11,00
42469	94,40	1,00	1,0	2,00
42474	74,51	,00		,00
42476	10,92	,00	,0	1759,00
42480	48,18	,00	,0	2460,00
42481	7,84	,00	,0	3,00
42483	85,99	,00	,0	52,00
42488	12,32	,00	,0	3,00
42493
42505	15,13	,00	,0	38,00
42506	24,09	,00	,0	2558,00
42514	29,69	1,00	1,0	2,00
42523	13,45	,00	,0	43,00
42528
42540		,00		,00
42541	20,73	,00	,0	1881,00
42544	130,81	,00	,0	1,00
42550	12,89	,00	,0	2678,00
42553	16,25	,00	,0	48,00
42558	29,97	,00	,0	2476,00
42562
42578		1,00	1,0	1,00
42580	65,55	,00	,0	4,00
42584	22,41	,00	,0	2,00
42586		,00	,0	1550,00
42594
42597
42620
42626	20,73	,00	,0	3,00
42628
42630
42632	104,20	,00	,0	1292,00
42633
42638
42644	127,17	1,00	1,0	17,00
42647	14,29	,00	,0	177,00
42648	15,97	,00		,00
42664	20,45	,00	,0	299,00
42673
42678	8,12	,00	,0	1886,00
42679
42681	61,34	,00	,0	3,00
42702
42716	10,36	,00	,0	4,00
42725		,00	,0	61,00
42727
42730	18,21	,00	,0	2736,00
42732		,00	1,0	28,00
42735	30,53	1,00	1,0	,00
42738	83,75	,00	1,0	105,00
42739	7,00	,00	,0	,00
42741
42746
42749
42750
42755
42756	47,90	1,00	1,0	7,00
42758	23,81	1,00	1,0	2,00
42777
42778	26,89	,00	,0	10,00
42779		1,00	1,0	,00
42785
42795	8,68	,00	,0	44,00
42796	42,30	1,00	1,0	3,00
42800	16,53	,00	,0	2788,00
42805	12,04	,00	,0	43,00
42806	22,97	,00	,0	202,00
42807	149,86	,00	1,0	43,00
42816	11,76	,00	,0	512,00
42821	26,61	,00	,0	1988,00
42825	24,93	,00	,0	83,00
42853	123,81	,00	,0	35,00
42855	27,45	,00	,0	18,00
42857	16,81	,00	,0	236,00
42865	17,37	,00	,0	2749,00
42868	21,57	,00	,0	2783,00
42869
42877	51,54	1,00	1,0	5,00
42879
42885	17,09	,00	,0	834,00
42908	95,80	1,00	1,0	,00
42915	28,57	,00	,0	1185,00
42924	9,24	,00	,0	118,00
42943	20,45	1,00	1,0	6,00
42952	58,26	,00		,00
42980		,00	,0	217,00
42982
42987	49,02	,00	1,0	73,00
42998	27,17	1,00	1,0	9,00
43000		,00	,0	2763,00
43003	47,06	,00	,0	49,00
43004	45,38	,00	,0	494,00
43010
43012	18,49	,00	,0	158,00
43017	6,72	,00	,0	2756,00
43024	37,82	1,00	1,0	,00
43028	56,30	1,00	1,0	1,00
43037	95,52	,00		,00
43049
43066	26,33	,00	,0	1954,00
43071	22,13	,00	,0	8,00
43072	14,01	,00		,00
43090	17,93	,00	,0	6,00
43095	38,38	,00	,0	2456,00
43102	17,37	,00	,0	2777,00
43109	17,09	,00	,0	513,00
43117	23,53	,00	,0	2063,00
43118	13,17	,00	,0	2720,00
43120
43135
43137	29,69	,00	,0	97,00
43143	47,34	,00	,0	6,00
43148	13,73	1,00	1,0	9,00
43149	29,41	1,00	1,0	5,00
43154	16,81	,00		,00
43163	29,69	,00	,0	2,00
43164	13,45	,00	,0	300,00
43182	91,32	,00	1,0	517,00
43183
43196	12,89	,00	,0	2711,00
43203	84,03	,00	1,0	21,00
43206	42,02	,00	1,0	27,00
43219	57,70	1,00	1,0	4,00
43223	9,24	1,00	1,0	4,00
43225	18,77	,00	,0	2212,00
43235
43241		1,00	1,0	27,00
43242	38,94	,00	,0	10,00
[truncated: 5,852 more rows]
